# Supplementary material for: A Mediated Enzymatic Electrochemical Sensor Using Paper-Based Laser-Induced Graphene
Source: Biosensors (Basel). 2022 Nov 9;12(11):995. doi: 10.3390/bios12110995 (PMC9688852; doi:10.3390/bios12110995)
Supplement: Supplementary file 1 [file biosensors-12-00995-s001.zip]

Archive with 1 entries (1 files):
- biosensors-1978351-supplementary.pdf
